# Supplementary material for: Temperature responsiveness of soil carbon fractions, microbes, extracellular enzymes and CO2 emission: mitigating role of texture
Source: PeerJ. 2022 May 5;10:e13151. doi: 10.7717/peerj.13151 (PMC9080434; doi:10.7717/peerj.13151)
Supplement: Supplemental Information 1 [file peerj-10-13151-s001.xlsx]

## Sheet: All raw data (replicates)
				C FRACTIONS									C FRACTIONS									ENZYMES								ENZYMES							BIOMASS									BIOMASS
	Texture	Clayey								Texture	Sandy									Texture	Clayey							Texture	Sandy						Texture	Clayey							Texture	Sandy
	Temp (C)	10	20	30	40	50				Temp (C)	10	20	30	40	50				Temp (C)	10	20	30	40	50			Temp (C)	10	20	30	40	50			Temp (C)	10	20	30	40	50			Temp (C)	10	20	30	40	50
R1	LFOC	0.62	0.92	1.17	1.73	1.56			R1	LFOC	0.57	0.84	1.08	1.59	1.89			R1	PO	0.75	1.02	1.22	1.65	2.02		R1	PO	0.37	0.63	0.85	1.26	1.61		R1	MBC	3.73	4.4	4.57	6.15	7.09		R1	MBC	2.75	3.61	4.65	5.11	6.15
R2		0.77	1.07	1.33	1.85	1.65			R2		0.55	0.82	1.06	1.57	1.74			R2		0.91	1	1.39	1.82	2.17		R2		0.52	0.78	1	1.43	1.63		R2		3.58	4.42	5.31	6.13	7.24		R2		2.77	3.59	4.5	5.26	6.17
R3		0.57	0.87	1.13	1.66	1.48			R3		0.72	0.99	1.23	1.74	1.72			R3		0.72	1.17	1.24	1.67	2		R3		0.35	0.61	0.83	1.28	1.78		R3		3.56	3.73	5.29	6.3	7.07		R3		2.92	3.76	4.48	5.09	6.32
R1	DOC	1.09	1.51	1.95	3.17	3.67			R1	DOC	1.14	1.5	1.92	3.14	2.05			R1	PEO	0.57	0.83	1.03	1.46	1.84		R1	PEO	0.18	0.44	0.67	1.07	1.43		R1	MBN	2.92	3.41	3.58	6.03	5.94		R1	MBN	2.06	2.62	3.54	5.08	4.25
R2		1.03	1.46	1.93	3.15	3.65			R2		0.99	1.35	1.77	2.99	2.22			R2		0.72	0.81	1.2	1.63	1.99		R2		0.33	0.59	0.82	1.24	1.45		R2		2.77	3.43	4.23	6.01	6.09		R2		1.91	2.6	3.39	5.23	4.27
R3		1.22	1.66	2.1	3.32	3.82			R3		0.97	1.33	1.75	2.97	2.07			R3		0.55	0.98	1.05	1.48	1.82		R3		0.16	0.42	0.65	1.09	1.6		R3		2.75	2.92	4.21	6.18	5.92		R3		1.89	2.77	3.37	5.06	4.42
R1	RMC	0.37	0.69	0.97	1.47	1.65			R1	RMC	0.31	0.62	0.88	1.37	1.22			R1	CAT	1.24	1.54	1.89	2.32	2.75		R1	CAT	0.85	1.15	1.52	1.93	2.35		R1	MBP	1.99	2.63	2.8	3.55	3.41		R1	MBP	0.99	1.85	2.8	2.48	2.35
R2		0.52	0.84	1.12	1.62	1.78			R2		0.46	0.77	1.03	1.52	1.05			R2		1.39	1.52	2.06	2.49	2.9		R2		1.01	1.3	1.67	2.1	2.37		R2		1.84	2.65	3.48	3.53	3.56		R2		1.01	1.83	2.65	2.63	2.37
R3		0.35	0.67	0.95	1.45	1.58			R3		0.29	0.6	0.86	1.35	1.07			R3		1.22	1.69	1.91	2.34	2.73		R3		0.82	1.13	1.5	1.95	2.52		R3		1.82	1.99	3.46	3.7	3.39		R3		1.16	2	2.63	2.46	2.52
R1	RSC	0.39	0.73	0.99	1.55	1.18			R1	RSC	0.29	0.62	0.88	1.4	1.55			R1	INV	1.32	1.58	2.05	2.67	2.27		R1	INV	0.93	1.19	1.67	2.28	1.86
R2		0.33	0.67	0.95	1.45	1.16			R2		0.46	0.79	1.05	1.57	1.53			R2		1.46	1.56	2.22	2.84	2.42		R2		1.08	1.34	1.82	2.45	1.88
R3		0.52	0.86	1.16	1.68	1.33			R3		0.31	0.64	0.9	1.42	1.7			R3		1.28	1.73	2.07	2.69	2.25		R3		0.88	1.17	1.65	2.3	2.03			Here "R" is abbreviation for replication, each treatment has 3 replications i.e. R1, R2 and R3.
R1	POC	0.45	0.78	1	1.55	1.32			R1	POC	0.43	0.74	0.93	1.47	1.76			R1	BGL	1.26	1.59	1.92	3.15	2.33		R1	BGL	0.85	1.17	1.55	2.75	1.92
R2		0.62	0.95	1.17	1.72	1.49			R2		0.58	0.89	1.08	1.62	1.59			R2		1.39	1.54	2.09	3.32	2.48		R2		1	1.32	1.7	2.92	1.94
R3		0.47	0.8	1.02	1.57	1.34			R3		0.41	0.72	0.91	1.45	1.61			R3		1.2	1.74	1.94	3.17	2.31		R3		0.83	1.15	1.53	2.77	2.09
R1	EOC	0.4	0.74	1.04	1.58	1.73			R1	EOC	0.5	0.82	1.1	1.67	1.12			R1	CELL	1.13	1.28	1.78	2.2	2.04		R1	CELL	0.72	0.87	1.41	1.81	1.63
R2		0.38	0.72	1.02	1.56	1.71			R2		0.33	0.65	0.93	1.43	1.14			R2		1.26	1.23	1.95	2.37	2.19		R2		0.87	1.02	1.56	1.98	1.65
R3		0.55	0.89	1.19	1.73	1.88			R3		0.35	0.67	0.95	1.46	1.29			R3		1.09	1.37	1.8	2.22	2.02		R3		0.7	0.85	1.39	1.83	1.8
R1	ROC	1.17	1.83	2.52	3.82	4.94			R1	ROC	1.05	1.57	2.08	3.45	4.07
R2		1.15	1.81	2.5	3.8	4.92			R2		1.07	1.59	2.1	3.47	4.22						Here "R" is abbreviation for replication, each treatment has 3 replications i.e. R1, R2 and R3.
R3		1.32	1.98	2.67	3.97	5.09			R3		1.22	1.74	2.25	3.62	4.05
R1	TOC	15.9	12.18	7.92	5.59	3.77			R1	TOC	14.38	10.38	6.72	5.37	3.28
R2		15.49	11.77	7.51	5.18	3.36			R2		16.05	12.05	8.39	7.04	3.69
R3		17.55	13.85	9.59	7.26	5.44			R3		13.97	9.97	6.31	4.96	5.36
		Here "R" is abbreviation for replication, each treatment has 3 replications i.e. R1, R2 and R3.
[truncated: 21 more columns]

## Sheet: Physico-chemical properties
		Sandy loam	Clay loam
Sand	R1	546.5	230.8
	R2	541.3	227.4
	R3	551.7	234.3
Silt	R1	246.8	284.7
	R2	240.6	278.3
	R3	253.1	291.1
Clay	R1	206.7	484.5	Here "R" is abbreviation for replication, each parameter has 3 replications i.e. R1, R2 and R3.
	R2	202.2	489.4
	R3	211.2	479.6
pH (1:2.5)	R1	7.13	7.21
	R2	7.11	7.19
	R3	7.15	7.23
EC (µS cm-1)	R1	157.4	173.8
	R2	155.5	170.9
	R3	159.4	176.8
CEC (C molc kg-1)	R1	7.39	8.41
	R2	7.36	8.39
	R3	7.42	8.44
Bulk density (g cm3)	R1	1.55	1.25
	R2	1.52	1.22
	R3	1.58	1.28
Available N (mg kg-1)	R1	6.41	7.45
	R2	6.38	7.41
	R3	6.44	7.49
Available P (mg kg-1)	R1	4.71	6.25
	R2	4.68	6.29
	R3	4.74	6.21
Available K (mg kg-1)	R1	190.8	212.2
	R2	188.5	206.8
	R3	193.1	217.6
Total P (g kg-1)	R1	0.21	0.39
	R2	0.16	0.34
	R3	0.26	0.44
Total N (g kg-1)	R1	0.41	0.57
	R2	0.37	0.53
	R3	0.45	0.61
